# Supplementary material for: Trends in the Exposure, Distribution, and Health Risk Assessment of Perchlorate among Crayfish in the Middle and Lower Reaches of the Yangtze River
Source: Foods. 2022 Jul 27;11(15):2238. doi: 10.3390/foods11152238 (PMC9368539; doi:10.3390/foods11152238)
Supplement: Supplementary file 1 [file foods-11-02238-s001.zip]

Archive with 1 entries (1 files):
- foods-1799448-supplementary.pdf
